# Supplementary material for: Fused Filament Fabrication (FFF) for Manufacturing of Microfluidic Micromixers: An Experimental Study on the Effect of Process Variables in Printed Microfluidic Micromixers
Source: Micromachines (Basel). 2021 Jul 22;12(8):858. doi: 10.3390/mi12080858 (PMC8399612; doi:10.3390/mi12080858)
Supplement: Supplementary file 1 [file micromachines-12-00858-s001.zip]

Archive with 1 entries (1 files):
- micromachines-1278480-supplementary.pdf
